# Supplementary material for: Changes in the Prevalence of Metabolic Syndrome, Its Components, and Relevant Preventive Medication between 2011 and 2018 in the Northeast Hungarian Roma Population
Source: J Pers Med. 2021 Jun 24;11(7):595. doi: 10.3390/jpm11070595 (PMC8304367; doi:10.3390/jpm11070595)
Supplement: Supplementary file 1 [file jpm-11-00595-s001.zip]

Archive with 5 entries (2 files):
- jpm-1215600-supplementary/
- jpm-1215600-supplementary/supplementary/
- jpm-1215600-supplementary/supplementary/Sup_tables/
- jpm-1215600-supplementary/supplementary/Sup_tables/Supplementary Table S1.pdf
- jpm-1215600-supplementary/supplementary/Sup_tables/Supplementary Table S2.pdf
